# Supplementary material for: Geographic Disparities in Readmissions for Peripheral Artery Disease in South Carolina
Source: Int J Environ Res Public Health. 2021 Dec 28;19(1):285. doi: 10.3390/ijerph19010285 (PMC8751080; doi:10.3390/ijerph19010285)
Supplement: Supplementary file 1 [file ijerph-19-00285-s001.zip]

Archive with 1 entries (1 files):
- ijerph-1470061-supplementary.pdf
